# Supplementary material for: Task-Driven Tailored Covalent Organic Framework for Dynamic Capture of Trace Radioactive CH3131I under High-Flow Rate Conditions
Source: ACS Cent Sci. 2024 Oct 25;10(11):2072–81. doi: 10.1021/acscentsci.4c01318 (PMC11613281; doi:10.1021/acscentsci.4c01318)
Supplement: Supplementary file 2 — oc4c01318_si_002.cif [file oc4c01318_si_002.cif]

data_pip-cof-pawley\refined
_audit_creation_date              2023-11-24
_audit_creation_method            'Materials Studio'
_symmetry_space_group_name_H-M    'P-3'
_symmetry_Int_Tables_number       147
_symmetry_cell_setting            trigonal
loop_
_symmetry_equiv_pos_as_xyz
  x,y,z
  -y,x-y,z
  -x+y,-x,z
  -x,-y,-z
  y,-x+y,-z
  x-y,x,-z
_cell_length_a                    44.8660
_cell_length_b                    44.8660
_cell_length_c                    3.4122
_cell_angle_alpha                 90.0000
_cell_angle_beta                  90.0000
_cell_angle_gamma                 120.0000
loop_
_atom_site_label
_atom_site_type_symbol
_atom_site_fract_x
_atom_site_fract_y
_atom_site_fract_z
_atom_site_U_iso_or_equiv
_atom_site_adp_type
_atom_site_occupancy
C1     C    -0.32948   0.30329   0.00006   0.00000  Uiso   1.00
C2     C    -0.29944   0.33719   0.00006   0.00000  Uiso   1.00
S3     S    -0.33391   0.26832  -0.00001   0.00000  Uiso   1.00
C4     C    -0.36969   0.24457   0.00006   0.00000  Uiso   1.00
C5     C    -0.38822   0.26315   0.00006   0.00000  Uiso   1.00
C6     C    -0.38534   0.20660  -0.00001   0.00000  Uiso   1.00
N7     N    -0.51547  -0.03779   0.00003   0.02397  Uani   1.00
C8     C    -0.47740  -0.01451  -0.00000   0.02598  Uani   1.00
C9     C    -0.53267  -0.02030  -0.06710   0.02485  Uani   1.00
C10    C    -0.53058  -0.07470   0.00005   0.00000  Uiso   1.00
C11    C    -0.50877  -0.08979   0.00005   0.00000  Uiso   1.00
C12    C    -0.52387  -0.12670   0.00005   0.00000  Uiso   1.00
C13    C    -0.56078  -0.14849   0.00005   0.00000  Uiso   1.00
C14    C    -0.58259  -0.13339   0.00005   0.00000  Uiso   1.00
C15    C    -0.56748  -0.09648   0.00005   0.00000  Uiso   1.00
N16    N    -0.57696  -0.18593   0.00001   0.00000  Uiso   1.00
H17    H    -0.41602   0.24927   0.00006   0.00000  Uiso   1.00
H18    H    -0.36908   0.19520  -0.00006   0.00000  Uiso   1.00
H19    H    -0.46731  -0.01658  -0.27968   0.00000  Uiso   1.00
H20    H    -0.46605  -0.02234   0.22798   0.00000  Uiso   1.00
H21    H    -0.55721  -0.03503   0.07785   0.00000  Uiso   1.00
H22    H    -0.53855  -0.02136  -0.37546   0.00000  Uiso   1.00
H23    H    -0.48112  -0.07346   0.00005   0.00000  Uiso   1.00
H24    H    -0.50755  -0.13802   0.00005   0.00000  Uiso   1.00
H25    H    -0.61024  -0.14973   0.00005   0.00000  Uiso   1.00
H26    H    -0.58381  -0.08517   0.00005   0.00000  Uiso   1.00
loop_
_atom_site_aniso_label
_atom_site_aniso_U_11
_atom_site_aniso_U_22
_atom_site_aniso_U_33
_atom_site_aniso_U_12
_atom_site_aniso_U_13
_atom_site_aniso_U_23
N7        0.03475   0.03863   0.00581   0.02380   0.00214   0.00126
C8        0.03722   0.03992   0.00823   0.02486   0.00693   0.00403
C9        0.03496   0.03771   0.00836   0.02301   0.00293   0.00588
loop_
_geom_bond_atom_site_label_1
_geom_bond_atom_site_label_2
_geom_bond_distance
_geom_bond_site_symmetry_2
_ccdc_geom_bond_type
C1     C2      1.442   .     A
C1     C2      1.442   3_455 A
C1     S3      1.480   .     A
C2     C1      1.442   2_565 A
C2     C5      1.442   2_565 A
S3     C4      1.415   .     A
C4     C5      1.442   .     A
C4     C6      1.483   .     S
C5     C2      1.442   3_455 A
C5     H17     1.080   .     S
C6     N16     1.467   4_455 D
C6     H18     1.080   .     S
N7     C8      1.491   .     S
N7     C9      1.367   .     S
N7     C10     1.442   .     S
C8     C9      1.411   4_455 S
C8     H19     1.080   .     S
C8     H20     1.080   .     S
C9     C8      1.411   4_455 S
C9     H21     1.080   .     S
C9     H22     1.080   .     S
C10    C11     1.442   .     A
C10    C15     1.442   .     A
C11    C12     1.442   .     A
C11    H23     1.080   .     S
C12    C13     1.442   .     A
C12    H24     1.080   .     S
C13    C14     1.442   .     A
C13    N16     1.459   .     S
C14    C15     1.442   .     A
C14    H25     1.080   .     S
C15    H26     1.080   .     S
N16    C6      1.467   4_455 D
